# Supplementary material for: Development of a Sensory Lexicon and Predictive ANN Modeling for Black Queen Wine: A Novel Workflow Incorporating Bridge-Linked QDA and Consumer Hedonic Analysis
Source: Foods. 2026 Jun 15;15(12):2158. doi: 10.3390/foods15122158 (PMC13298715; doi:10.3390/foods15122158)
Supplement: Supplementary file 1 [file foods-15-02158-s001.zip]

Archive with 2 entries (2 files):
- Table S1. Pruning Rationale for 23 QDA Attributes.pdf
- Table S2. Correlation Matrix between 23 QDA Attributes and Overall Liking (OL).pdf
